# Supplementary material for: Mechanical Properties of Compact Bone Defined by the Stress-Strain Curve Measured Using Uniaxial Tensile Test: A Concise Review and Practical Guide
Source: Materials (Basel). 2021 Jul 28;14(15):4224. doi: 10.3390/ma14154224 (PMC8347989; doi:10.3390/ma14154224)
Supplement: Supplementary file 1 [file materials-14-04224-s001.zip]

Archive with 4 entries (3 files):
- MATLAB code and relevant information/
- MATLAB code and relevant information/example_data.xlsx
- MATLAB code and relevant information/How to use the code.txt
- MATLAB code and relevant information/MATLAB_code.m
