# Supplementary material for: Mechanical Properties of Compact Bone Defined by the Stress-Strain Curve Measured Using Uniaxial Tensile Test: A Concise Review and Practical Guide
Source: Materials (Basel). 2021 Jul 28;14(15):4224. doi: 10.3390/ma14154224 (PMC8347989; doi:10.3390/ma14154224)
Supplement: Supplementary file 1 [file materials-14-04224-s001.zip › MATLAB code and relevant information/example_data.xlsx]

## Sheet: 工作表1
strain	stress
0	0
5e-06	1.43015e+06
1e-05	1.31472e+06
1.5e-05	1.2242e+06
2e-05	652162
2.5e-05	1.47633e+06
3e-05	1.77644e+06
3.5e-05	748512
4e-05	2.71602e+06
4.5e-05	2.67699e+06
5e-05	2.58873e+06
5.5e-05	1.84222e+06
6e-05	1.80458e+06
6.5e-05	1.93749e+06
7e-05	1.6135e+06
7.5e-05	2.79102e+06
8e-05	2.39175e+06
8.5e-05	2.71438e+06
9e-05	2.35469e+06
9.5e-05	2.82257e+06
0.0001	3.36688e+06
0.000105	3.11527e+06
0.00011	3.44856e+06
0.000115	4.27802e+06
0.00012	2.80823e+06
0.000125	2.8875e+06
0.00013	3.94583e+06
0.000135	3.07424e+06
0.00014	3.91673e+06
0.000145	3.32744e+06
0.00015	5.14991e+06
0.000155	4.24836e+06
0.00016	4.74802e+06
0.000165	4.18623e+06
0.00017	5.13146e+06
0.000175	5.62259e+06
0.00018	5.06362e+06
0.000185	4.30912e+06
0.00019	4.6114e+06
0.000195	4.73153e+06
0.0002	4.58949e+06
0.000205	5.07151e+06
0.00021	6.21118e+06
0.000215	5.99877e+06
0.00022	6.46724e+06
0.000225	4.8038e+06
0.00023	5.91999e+06
0.000235	6.23615e+06
0.00024	6.5454e+06
0.000245	6.64975e+06
0.00025	5.62975e+06
0.000255	5.92438e+06
0.00026	6.9065e+06
0.000265	5.96625e+06
0.00027	6.68889e+06
0.000275	7.78676e+06
0.00028	7.14894e+06
0.000285	7.72193e+06
0.00029	6.83782e+06
0.000295	6.32038e+06
0.0003	6.9695e+06
0.000305	6.76712e+06
0.00031	6.64289e+06
0.000315	8.08253e+06
0.00032	7.00854e+06
0.000325	7.5709e+06
0.00033	7.34891e+06
0.000335	9.06503e+06
0.00034	9.01854e+06
0.000345	8.15918e+06
0.00035	8.37483e+06
0.000355	8.09768e+06
0.00036	9.04796e+06
0.000365	7.99872e+06
0.00037	8.28998e+06
0.000375	8.51951e+06
0.00038	8.42309e+06
0.000385	9.26045e+06
0.00039	8.37868e+06
0.000395	9.34426e+06
0.0004	8.82478e+06
0.000405	9.8129e+06
0.00041	1.01638e+07
0.000415	1.05681e+07
0.00042	1.03569e+07
0.000425	9.28764e+06
0.00043	9.9805e+06
0.000435	1.12081e+07
0.00044	9.53567e+06
0.000445	1.13489e+07
0.00045	1.06394e+07
0.000455	9.95597e+06
0.00046	1.16353e+07
0.000465	1.01819e+07
0.00047	1.16866e+07
0.000475	1.03878e+07
0.00048	1.13882e+07
0.000485	1.06484e+07
0.00049	1.11489e+07
0.000495	1.06546e+07
0.0005	1.06325e+07
0.000505	1.1471e+07
0.00051	1.08105e+07
0.000515	1.18241e+07
0.00052	1.14087e+07
0.000525	1.20688e+07
0.00053	1.31041e+07
0.000535	1.30231e+07
0.00054	1.20158e+07
0.000545	1.27113e+07
0.00055	1.19116e+07
0.000555	1.26015e+07
0.00056	1.32154e+07
0.000565	1.24363e+07
0.00057	1.39511e+07
0.000575	1.25563e+07
0.00058	1.3337e+07
0.000585	1.35234e+07
0.00059	1.41379e+07
0.000595	1.44629e+07
0.0006	1.45008e+07
0.000605	1.36311e+07
0.00061	1.43461e+07
0.000615	1.49797e+07
0.00062	1.35993e+07
0.000625	1.48051e+07
0.00063	1.42772e+07
0.000635	1.39577e+07
0.00064	1.41065e+07
0.000645	1.50719e+07
0.00065	1.52368e+07
0.000655	1.44629e+07
0.00066	1.59605e+07
0.000665	1.50156e+07
0.00067	1.53271e+07
0.000675	1.46626e+07
0.00068	1.62741e+07
0.000685	1.51994e+07
0.00069	1.54429e+07
0.000695	1.48932e+07
0.0007	1.67627e+07
0.000705	1.56821e+07
0.00071	1.61208e+07
0.000715	1.70628e+07
0.00072	1.5571e+07
0.000725	1.56829e+07
0.00073	1.67684e+07
0.000735	1.7484e+07
0.00074	1.66797e+07
0.000745	1.65642e+07
0.00075	1.60666e+07
0.000755	1.67023e+07
0.00076	1.72305e+07
0.000765	1.81572e+07
0.00077	1.71677e+07
0.000775	1.66413e+07
0.00078	1.69556e+07
0.000785	1.81129e+07
0.00079	1.67526e+07
0.000795	1.78835e+07
0.0008	1.85174e+07
0.000805	1.77157e+07
0.00081	1.74469e+07
0.000815	1.79394e+07
0.00082	1.89201e+07
0.000825	1.88681e+07
0.00083	1.80929e+07
0.000835	1.90189e+07
0.00084	1.83222e+07
0.000845	1.92135e+07
0.00085	1.81988e+07
0.000855	1.964e+07
0.00086	1.92398e+07
0.000865	1.93742e+07
0.00087	1.89145e+07
0.000875	1.98783e+07
0.00088	2.06313e+07
0.000885	2.0718e+07
0.00089	1.92496e+07
0.000895	1.99587e+07
0.0009	2.04696e+07
0.000905	1.96045e+07
0.00091	2.0471e+07
0.000915	2.02864e+07
0.00092	1.97642e+07
0.000925	2.10336e+07
0.00093	2.15962e+07
0.000935	1.99588e+07
0.00094	2.0742e+07
0.000945	2.16269e+07
0.00095	2.10776e+07
0.000955	2.09257e+07
0.00096	2.07176e+07
0.000965	2.23533e+07
0.00097	2.06624e+07
0.000975	2.21911e+07
0.00098	2.21232e+07
0.000985	2.26624e+07
0.00099	2.10278e+07
0.000995	2.25998e+07
0.001	2.17218e+07
0.001005	2.30812e+07
0.00101	2.14777e+07
0.001015	2.25685e+07
0.00102	2.3567e+07
0.001025	2.21597e+07
0.00103	2.37769e+07
0.001035	2.31146e+07
0.00104	2.38425e+07
0.001045	2.40836e+07
0.00105	2.41033e+07
0.001055	2.27192e+07
0.00106	2.28229e+07
0.001065	2.28903e+07
0.00107	2.39992e+07
0.001075	2.37818e+07
0.00108	2.48462e+07
0.001085	2.34422e+07
0.00109	2.32166e+07
0.001095	2.34327e+07
0.0011	2.38309e+07
0.001105	2.36709e+07
0.00111	2.47345e+07
0.001115	2.43765e+07
0.00112	2.39427e+07
0.001125	2.40463e+07
0.00113	2.52577e+07
0.001135	2.42172e+07
0.00114	2.55809e+07
0.001145	2.50963e+07
0.00115	2.46917e+07
0.001155	2.61481e+07
0.00116	2.58213e+07
0.001165	2.64976e+07
0.00117	2.53281e+07
0.001175	2.62825e+07
0.00118	2.58211e+07
0.001185	2.58682e+07
0.00119	2.64471e+07
0.001195	2.5955e+07
0.0012	2.7096e+07
0.001205	2.62498e+07
0.00121	2.75587e+07
0.001215	2.67348e+07
0.00122	2.75239e+07
0.001225	2.74453e+07
0.00123	2.62314e+07
0.001235	2.71248e+07
0.00124	2.66744e+07
0.001245	2.73948e+07
0.00125	2.71152e+07
0.001255	2.70447e+07
0.00126	2.80492e+07
0.001265	2.83534e+07
0.00127	2.73759e+07
0.001275	2.87254e+07
0.00128	2.80628e+07
0.001285	2.81172e+07
0.00129	2.84035e+07
0.001295	2.83755e+07
0.0013	2.81904e+07
0.001305	2.94241e+07
0.00131	2.86912e+07
0.001315	2.81233e+07
0.00132	2.84718e+07
0.001325	2.97215e+07
0.00133	2.90806e+07
0.001335	2.90351e+07
0.00134	2.89259e+07
0.001345	3.01533e+07
0.00135	3.04876e+07
0.001355	2.93899e+07
0.00136	3.00764e+07
0.001365	3.02948e+07
0.00137	2.90681e+07
0.001375	3.04833e+07
0.00138	2.94731e+07
0.001385	3.02805e+07
0.00139	2.99424e+07
0.001395	3.00091e+07
0.0014	3.08752e+07
0.001405	3.09306e+07
0.00141	3.1474e+07
0.001415	3.00686e+07
0.00142	3.20527e+07
0.001425	3.175e+07
0.00143	3.21594e+07
0.001435	3.18757e+07
0.00144	3.0921e+07
0.001445	3.25338e+07
0.00145	3.18043e+07
0.001455	3.22043e+07
0.00146	3.24148e+07
0.001465	3.26265e+07
0.00147	3.26149e+07
0.001475	3.29144e+07
0.00148	3.17685e+07
0.001485	3.16656e+07
0.00149	3.28352e+07
0.001495	3.22344e+07
0.0015	3.19166e+07
0.001505	3.37907e+07
0.00151	3.31562e+07
0.001515	3.24545e+07
0.00152	3.35464e+07
0.001525	3.3732e+07
0.00153	3.34115e+07
0.001535	3.36892e+07
0.00154	3.27495e+07
0.001545	3.32425e+07
0.00155	3.4416e+07
0.001555	3.31766e+07
0.00156	3.47518e+07
0.001565	3.33251e+07
0.00157	3.36287e+07
0.001575	3.36216e+07
0.00158	3.38683e+07
0.001585	3.51474e+07
0.00159	3.51334e+07
0.001595	3.42035e+07
0.0016	3.5192e+07
0.001605	3.55195e+07
0.00161	3.43383e+07
0.001615	3.57067e+07
0.00162	3.43934e+07
0.001625	3.51051e+07
0.00163	3.49639e+07
0.001635	3.4665e+07
0.00164	3.61833e+07
0.001645	3.52143e+07
0.00165	3.59809e+07
0.001655	3.60724e+07
0.00166	3.62933e+07
0.001665	3.59011e+07
0.00167	3.60698e+07
0.001675	3.57755e+07
0.00168	3.72777e+07
0.001685	3.58147e+07
0.00169	3.77118e+07
0.001695	3.59802e+07
0.0017	3.77478e+07
0.001705	3.69119e+07
0.00171	3.64643e+07
0.001715	3.64504e+07
0.00172	3.67075e+07
0.001725	3.69393e+07
0.00173	3.69863e+07
0.001735	3.86834e+07
0.00174	3.72148e+07
0.001745	3.72427e+07
0.00175	3.8665e+07
0.001755	3.73183e+07
0.00176	3.8181e+07
0.001765	3.84602e+07
0.00177	3.88967e+07
0.001775	3.90198e+07
0.00178	3.83961e+07
0.001785	3.78833e+07
0.00179	3.93327e+07
0.001795	3.88194e+07
0.0018	3.93031e+07
0.001805	3.84064e+07
0.00181	3.85184e+07
0.001815	3.89131e+07
0.00182	3.92419e+07
0.001825	4.05046e+07
0.00183	3.94473e+07
0.001835	4.04878e+07
0.00184	4.0239e+07
0.001845	3.93082e+07
0.00185	3.98157e+07
0.001855	4.05954e+07
0.00186	4.11313e+07
0.001865	4.02078e+07
0.00187	4.06092e+07
0.001875	4.05264e+07
0.00188	4.0592e+07
0.001885	4.09372e+07
0.00189	4.04775e+07
0.001895	4.12258e+07
0.0019	4.14478e+07
0.001905	4.235e+07
0.00191	4.17638e+07
0.001915	4.22184e+07
0.00192	4.14562e+07
0.001925	4.19528e+07
0.00193	4.25045e+07
0.001935	4.11925e+07
0.00194	4.26411e+07
0.001945	4.18556e+07
0.00195	4.21901e+07
0.001955	4.15024e+07
0.00196	4.29291e+07
0.001965	4.20134e+07
0.00197	4.3666e+07
0.001975	4.35781e+07
0.00198	4.28747e+07
0.001985	4.40141e+07
0.00199	4.4031e+07
0.001995	4.42283e+07
0.002	4.41537e+07
0.002005	4.26048e+07
0.00201	4.33792e+07
0.002015	4.43474e+07
0.00202	4.33313e+07
0.002025	4.44751e+07
0.00203	4.36104e+07
0.002035	4.47661e+07
0.00204	4.33898e+07
0.002045	4.47084e+07
0.00205	4.45272e+07
0.002055	4.43911e+07
0.00206	4.52343e+07
0.002065	4.40083e+07
0.00207	4.57988e+07
0.002075	4.41907e+07
0.00208	4.49822e+07
0.002085	4.50509e+07
0.00209	4.58057e+07
0.002095	4.47569e+07
0.0021	4.5641e+07
0.002105	4.61672e+07
0.00211	4.52597e+07
0.002115	4.58268e+07
0.00212	4.53523e+07
0.002125	4.65473e+07
0.00213	4.56435e+07
0.002135	4.52846e+07
0.00214	4.62111e+07
0.002145	4.65088e+07
0.00215	4.57674e+07
0.002155	4.59715e+07
0.00216	4.61953e+07
0.002165	4.5943e+07
0.00217	4.61957e+07
0.002175	4.67182e+07
0.00218	4.70065e+07
0.002185	4.70522e+07
0.00219	4.72839e+07
0.002195	4.74343e+07
0.0022	4.73992e+07
0.002205	4.69313e+07
0.00221	4.77743e+07
0.002215	4.87798e+07
0.00222	4.79734e+07
0.002225	4.7978e+07
0.00223	4.75056e+07
0.002235	4.85284e+07
0.00224	4.81057e+07
0.002245	4.88599e+07
0.00225	4.90447e+07
0.002255	4.80938e+07
0.00226	4.80491e+07
0.002265	4.92751e+07
0.00227	4.9361e+07
0.002275	4.85851e+07
0.00228	4.91529e+07
0.002285	4.904e+07
0.00229	4.95934e+07
0.002295	4.88086e+07
0.0023	5.06354e+07
0.002305	4.915e+07
0.00231	4.96197e+07
0.002315	4.91093e+07
0.00232	5.00293e+07
0.002325	4.93262e+07
0.00233	4.97259e+07
0.002335	5.1308e+07
0.00234	5.08802e+07
0.002345	5.1539e+07
0.00235	5.0651e+07
0.002355	5.1054e+07
0.00236	5.08167e+07
0.002365	5.15236e+07
0.00237	5.07595e+07
0.002375	5.12912e+07
0.00238	5.08462e+07
0.002385	5.1704e+07
0.00239	5.16673e+07
0.002395	5.18738e+07
0.0024	5.21087e+07
0.002405	5.25413e+07
0.00241	5.26051e+07
0.002415	5.30111e+07
0.00242	5.21923e+07
0.002425	5.3226e+07
0.00243	5.34741e+07
0.002435	5.33728e+07
0.00244	5.18066e+07
0.002445	5.37315e+07
0.00245	5.38157e+07
0.002455	5.36687e+07
0.00246	5.3453e+07
0.002465	5.41018e+07
0.00247	5.23737e+07
0.002475	5.30014e+07
0.00248	5.41626e+07
0.002485	5.43538e+07
0.00249	5.36875e+07
0.002495	5.31343e+07
0.0025	5.4248e+07
0.002505	5.41239e+07
0.00251	5.40362e+07
0.002515	5.35274e+07
0.00252	5.392e+07
0.002525	5.52859e+07
0.00253	5.37496e+07
0.002535	5.50815e+07
0.00254	5.54186e+07
0.002545	5.40605e+07
0.00255	5.49498e+07
0.002555	5.51343e+07
0.00256	5.5955e+07
0.002565	5.47267e+07
0.00257	5.46531e+07
0.002575	5.47921e+07
0.00258	5.49267e+07
0.002585	5.59027e+07
0.00259	5.66941e+07
0.002595	5.54583e+07
0.0026	5.68495e+07
0.002605	5.71542e+07
0.00261	5.57667e+07
0.002615	5.73828e+07
0.00262	5.68625e+07
0.002625	5.72752e+07
0.00263	5.6802e+07
0.002635	5.77122e+07
0.00264	5.77288e+07
0.002645	5.76423e+07
0.00265	5.79279e+07
0.002655	5.78758e+07
0.00266	5.75576e+07
0.002665	5.72808e+07
0.00267	5.69809e+07
0.002675	5.66768e+07
0.00268	5.87619e+07
0.002685	5.76914e+07
0.00269	5.84406e+07
0.002695	5.80594e+07
0.0027	5.7216e+07
0.002705	5.76669e+07
0.00271	5.8994e+07
0.002715	5.92321e+07
0.00272	5.91653e+07
0.002725	5.94067e+07
0.00273	5.84915e+07
0.002735	5.9236e+07
0.00274	5.9238e+07
0.002745	5.94202e+07
0.00275	5.97331e+07
0.002755	5.92477e+07
0.00276	5.86215e+07
0.002765	6.00243e+07
0.00277	5.88985e+07
0.002775	6.02972e+07
0.00278	6.08628e+07
0.002785	5.91369e+07
0.00279	6.09326e+07
0.002795	6.01655e+07
0.0028	6.12133e+07
0.002805	6.02334e+07
0.00281	6.08713e+07
0.002815	6.03781e+07
0.00282	6.10986e+07
0.002825	6.05905e+07
0.00283	6.0955e+07
0.002835	6.07785e+07
0.00284	6.19436e+07
0.002845	6.21117e+07
0.00285	6.07204e+07
0.002855	6.07152e+07
0.00286	6.22698e+07
0.002865	6.26528e+07
0.00287	6.16841e+07
0.002875	6.165e+07
0.00288	6.11344e+07
0.002885	6.29141e+07
0.00289	6.15043e+07
0.002895	6.16217e+07
0.0029	6.25347e+07
0.002905	6.17544e+07
0.00291	6.18535e+07
0.002915	6.17553e+07
0.00292	6.31339e+07
0.002925	6.21203e+07
0.00293	6.25622e+07
0.002935	6.40999e+07
0.00294	6.27909e+07
0.002945	6.40861e+07
0.00295	6.31274e+07
0.002955	6.45643e+07
0.00296	6.29451e+07
0.002965	6.3312e+07
0.00297	6.34108e+07
0.002975	6.3411e+07
0.00298	6.36791e+07
0.002985	6.4014e+07
0.00299	6.33491e+07
0.002995	6.51454e+07
0.003	6.54795e+07
0.003005	6.45018e+07
0.00301	6.55935e+07
0.003015	6.42814e+07
0.00302	6.54436e+07
0.003025	6.51544e+07
0.00303	6.48739e+07
0.003035	6.5018e+07
0.00304	6.62907e+07
0.003045	6.4839e+07
0.00305	6.58173e+07
0.003055	6.62801e+07
0.00306	6.5614e+07
0.003065	6.62386e+07
0.00307	6.64242e+07
0.003075	6.63415e+07
0.00308	6.64818e+07
0.003085	6.58204e+07
0.00309	6.65872e+07
0.003095	6.63168e+07
0.0031	6.67169e+07
0.003105	6.73865e+07
0.00311	6.71029e+07
0.003115	6.77945e+07
0.00312	6.63806e+07
0.003125	6.74972e+07
0.00313	6.72009e+07
0.003135	6.68662e+07
0.00314	6.67206e+07
0.003145	6.80143e+07
0.00315	6.7258e+07
0.003155	6.80911e+07
0.00316	6.86009e+07
0.003165	6.82285e+07
0.00317	6.81388e+07
0.003175	6.73062e+07
0.00318	6.86371e+07
0.003185	6.82741e+07
0.00319	6.78666e+07
0.003195	6.94474e+07
0.0032	6.93799e+07
0.003205	6.85657e+07
0.00321	6.96821e+07
0.003215	6.98365e+07
0.00322	6.9672e+07
0.003225	7.01716e+07
0.00323	6.89149e+07
0.003235	6.88284e+07
0.00324	7.02982e+07
0.003245	7.02193e+07
0.00325	6.96752e+07
0.003255	7.09459e+07
0.00326	6.98011e+07
0.003265	6.92386e+07
0.00327	7.08534e+07
0.003275	7.12205e+07
0.00328	7.06241e+07
0.003285	7.12173e+07
0.00329	7.06393e+07
0.003295	7.03732e+07
0.0033	7.12298e+07
0.003305	7.1667e+07
0.00331	7.03117e+07
0.003315	7.07502e+07
0.00332	7.15026e+07
0.003325	7.19959e+07
0.00333	7.14683e+07
0.003335	7.2439e+07
0.00334	7.19797e+07
0.003345	7.11752e+07
0.00335	7.10225e+07
0.003355	7.26392e+07
0.00336	7.18782e+07
0.003365	7.15777e+07
0.00337	7.23818e+07
0.003375	7.32802e+07
0.00338	7.30858e+07
0.003385	7.30363e+07
0.00339	7.37101e+07
0.003395	7.25632e+07
0.0034	7.26052e+07
0.003405	7.38104e+07
0.00341	7.32876e+07
0.003415	7.40645e+07
0.00342	7.42517e+07
0.003425	7.44495e+07
0.00343	7.43326e+07
0.003435	7.38006e+07
0.00344	7.3866e+07
0.003445	7.46624e+07
0.00345	7.31621e+07
0.003455	7.39192e+07
0.00346	7.33768e+07
0.003465	7.45847e+07
0.00347	7.39869e+07
0.003475	7.56176e+07
0.00348	7.43928e+07
0.003485	7.52375e+07
0.00349	7.40304e+07
0.003495	7.58672e+07
0.0035	7.53682e+07
0.003505	7.44983e+07
0.00351	7.46866e+07
0.003515	7.56422e+07
0.00352	7.47521e+07
0.003525	7.59419e+07
0.00353	7.5706e+07
0.003535	7.60332e+07
0.00354	7.65534e+07
0.003545	7.52884e+07
0.00355	7.68079e+07
0.003555	7.68556e+07
0.00356	7.59911e+07
0.003565	7.74093e+07
0.00357	7.62089e+07
0.003575	7.58544e+07
0.00358	7.75716e+07
0.003585	7.67067e+07
0.00359	7.65478e+07
0.003595	7.70176e+07
0.0036	7.66378e+07
0.003605	7.80206e+07
0.00361	7.67917e+07
0.003615	7.84078e+07
0.00362	7.75518e+07
0.003625	7.82427e+07
0.00363	7.86249e+07
0.003635	7.87826e+07
0.00364	7.73059e+07
0.003645	7.72585e+07
0.00365	7.8246e+07
0.003655	7.86316e+07
0.00366	7.87562e+07
0.003665	7.91812e+07
0.00367	7.90168e+07
0.003675	7.8837e+07
0.00368	7.87684e+07
0.003685	7.84234e+07
0.00369	7.99252e+07
0.003695	7.84585e+07
0.0037	7.98019e+07
0.003705	7.86142e+07
0.00371	8.03663e+07
0.003715	8.03086e+07
0.00372	7.99512e+07
0.003725	7.94201e+07
0.00373	7.90553e+07
0.003735	8.09939e+07
0.00374	8.01396e+07
0.003745	7.94483e+07
0.00375	8.04035e+07
0.003755	8.00701e+07
0.00376	8.15426e+07
0.003765	8.06939e+07
0.00377	8.15241e+07
0.003775	8.18994e+07
0.00378	8.14115e+07
0.003785	8.04578e+07
0.00379	8.13947e+07
0.003795	8.20528e+07
0.0038	8.13538e+07
0.003805	8.12152e+07
0.00381	8.14791e+07
0.003815	8.14504e+07
0.00382	8.09839e+07
0.003825	8.14529e+07
0.00383	8.29876e+07
0.003835	8.26706e+07
0.00384	8.14093e+07
0.003845	8.18984e+07
0.00385	8.34628e+07
0.003855	8.28562e+07
0.00386	8.24151e+07
0.003865	8.19408e+07
0.00387	8.23334e+07
0.003875	8.30053e+07
0.00388	8.30355e+07
0.003885	8.3949e+07
0.00389	8.39066e+07
0.003895	8.36094e+07
0.0039	8.40086e+07
0.003905	8.27881e+07
0.00391	8.32012e+07
0.003915	8.48761e+07
0.00392	8.40706e+07
0.003925	8.36791e+07
0.00393	8.37106e+07
0.003935	8.36179e+07
0.00394	8.44269e+07
0.003945	8.41794e+07
0.00395	8.52348e+07
0.003955	8.45749e+07
0.00396	8.41924e+07
0.003965	8.52801e+07
0.00397	8.54661e+07
0.003975	8.45456e+07
0.00398	8.62077e+07
0.003985	8.59501e+07
0.00399	8.63901e+07
0.003995	8.55421e+07
0.004	8.65429e+07
0.004005	8.58535e+07
0.00401	8.54734e+07
0.004015	8.57472e+07
0.00402	8.52357e+07
0.004025	8.71241e+07
0.00403	8.56645e+07
0.004035	8.5817e+07
0.00404	8.61487e+07
0.004045	8.73154e+07
0.00405	8.62588e+07
0.004055	8.70332e+07
0.00406	8.64679e+07
0.004065	8.80881e+07
0.00407	8.81079e+07
0.004075	8.70984e+07
0.00408	8.81143e+07
0.004085	8.83645e+07
0.00409	8.76792e+07
0.004095	8.83089e+07
0.0041	8.76704e+07
0.004105	8.7771e+07
0.00411	8.86619e+07
0.004115	8.7193e+07
0.00412	8.81984e+07
0.004125	8.84914e+07
0.00413	8.92734e+07
0.004135	8.76791e+07
0.00414	8.94046e+07
0.004145	8.96036e+07
0.00415	8.85949e+07
0.004155	8.94955e+07
0.00416	8.88819e+07
0.004165	9.00377e+07
0.00417	8.9022e+07
0.004175	9.01857e+07
0.00418	9.02635e+07
0.004185	9.03017e+07
0.00419	8.96031e+07
0.004195	8.88981e+07
0.0042	9.04109e+07
0.004205	9.01915e+07
0.00421	8.99731e+07
0.004215	8.96261e+07
0.00422	9.08678e+07
0.004225	9.04818e+07
0.00423	9.11037e+07
0.004235	9.17148e+07
0.00424	9.05489e+07
0.004245	9.19105e+07
0.00425	9.19655e+07
0.004255	9.20258e+07
0.00426	9.21503e+07
0.004265	9.2142e+07
0.00427	9.14383e+07
0.004275	9.21883e+07
0.00428	9.17251e+07
0.004285	9.10599e+07
0.00429	9.25409e+07
0.004295	9.26355e+07
0.0043	9.168e+07
0.004305	9.23424e+07
0.00431	9.25791e+07
0.004315	9.29666e+07
0.00432	9.21105e+07
0.004325	9.31209e+07
0.00433	9.22023e+07
0.004335	9.26235e+07
0.00434	9.38555e+07
0.004345	9.27251e+07
0.00435	9.22111e+07
0.004355	9.25668e+07
0.00436	9.30329e+07
0.004365	9.3574e+07
0.00437	9.38809e+07
0.004375	9.3461e+07
0.00438	9.33324e+07
0.004385	9.32979e+07
0.00439	9.32873e+07
0.004395	9.46191e+07
0.0044	9.35211e+07
0.004405	9.44507e+07
0.00441	9.54236e+07
0.004415	9.41913e+07
0.00442	9.42674e+07
0.004425	9.5357e+07
0.00443	9.5649e+07
0.004435	9.43178e+07
0.00444	9.46078e+07
0.004445	9.45942e+07
0.00445	9.44217e+07
0.004455	9.63439e+07
0.00446	9.62539e+07
0.004465	9.65151e+07
0.00447	9.53552e+07
0.004475	9.4873e+07
0.00448	9.62644e+07
0.004485	9.65577e+07
0.00449	9.52888e+07
0.004495	9.64872e+07
0.0045	9.53724e+07
0.004505	9.65959e+07
0.00451	9.73925e+07
0.004515	9.61595e+07
0.00452	9.5912e+07
0.004525	9.61363e+07
0.00453	9.76682e+07
0.004535	9.77516e+07
0.00454	9.7792e+07
0.004545	9.74939e+07
0.00455	9.69716e+07
0.004555	9.78892e+07
0.00456	9.7951e+07
0.004565	9.80648e+07
0.00457	9.68819e+07
0.004575	9.73438e+07
0.00458	9.78236e+07
0.004585	9.90694e+07
0.00459	9.76629e+07
0.004595	9.86279e+07
0.0046	9.77605e+07
0.004605	9.84984e+07
0.00461	9.86111e+07
0.004615	9.95955e+07
0.00462	9.86475e+07
0.004625	9.96714e+07
0.00463	9.85379e+07
0.004635	9.98036e+07
0.00464	1.0013e+08
0.004645	9.98275e+07
0.00465	9.88182e+07
0.004655	1.0018e+08
0.00466	9.87748e+07
0.004665	1.00059e+08
0.00467	1.00662e+08
0.004675	1.0003e+08
0.00468	9.92487e+07
0.004685	1.00303e+08
0.00469	9.9982e+07
0.004695	1.01326e+08
0.0047	9.96628e+07
0.004705	1.00726e+08
0.00471	1.00569e+08
0.004715	1.00347e+08
0.00472	1.01022e+08
0.004725	1.00358e+08
0.00473	1.01792e+08
0.004735	1.00714e+08
0.00474	1.01454e+08
0.004745	1.01713e+08
0.00475	1.01625e+08
0.004755	1.0165e+08
0.00476	1.00995e+08
0.004765	1.02862e+08
0.00477	1.01899e+08
0.004775	1.02226e+08
0.00478	1.01812e+08
0.004785	1.03206e+08
0.00479	1.01637e+08
0.004795	1.02641e+08
0.0048	1.02775e+08
0.004805	1.03459e+08
0.00481	1.0373e+08
0.004815	1.0236e+08
0.00482	1.03805e+08
0.004825	1.03749e+08
0.00483	1.03662e+08
0.004835	1.03581e+08
0.00484	1.03762e+08
0.004845	1.03814e+08
0.00485	1.02786e+08
0.004855	1.03861e+08
0.00486	1.04045e+08
0.004865	1.03438e+08
0.00487	1.04405e+08
0.004875	1.03372e+08
0.00488	1.04906e+08
0.004885	1.04223e+08
0.00489	1.03815e+08
0.004895	1.05381e+08
0.0049	1.04433e+08
0.004905	1.04493e+08
0.00491	1.05455e+08
0.004915	1.0583e+08
0.00492	1.05177e+08
0.004925	1.05519e+08
0.00493	1.04612e+08
0.004935	1.05498e+08
0.00494	1.05112e+08
0.004945	1.06498e+08
0.00495	1.05772e+08
0.004955	1.06195e+08
0.00496	1.05681e+08
0.004965	1.07075e+08
0.00497	1.06036e+08
0.004975	1.05437e+08
0.00498	1.05825e+08
0.004985	1.07324e+08
0.00499	1.06878e+08
0.004995	1.06662e+08
0.005	1.07548e+08
0.005005	1.07202e+08
0.00501	1.06963e+08
0.005015	1.06305e+08
0.00502	1.0784e+08
0.005025	1.07807e+08
0.00503	1.08316e+08
0.005035	1.07955e+08
0.00504	1.08581e+08
0.005045	1.07264e+08
0.00505	1.08864e+08
0.005055	1.08763e+08
0.00506	1.07257e+08
0.005065	1.08496e+08
0.00507	1.09134e+08
0.005075	1.08833e+08
0.00508	1.09336e+08
0.005085	1.09489e+08
0.00509	1.08726e+08
0.005095	1.09465e+08
0.0051	1.09696e+08
0.005105	1.10069e+08
0.00511	1.09393e+08
0.005115	1.10305e+08
0.00512	1.08654e+08
0.005125	1.09743e+08
0.00513	1.09201e+08
0.005135	1.10601e+08
0.00514	1.09817e+08
0.005145	1.10663e+08
0.00515	1.09537e+08
0.005155	1.09891e+08
0.00516	1.10415e+08
0.005165	1.1032e+08
0.00517	1.0926e+08
0.005175	1.10128e+08
0.00518	1.09917e+08
0.005185	1.11187e+08
0.00519	1.10306e+08
0.005195	1.11009e+08
0.0052	1.108e+08
0.005205	1.10336e+08
0.00521	1.10061e+08
0.005215	1.09968e+08
0.00522	1.11253e+08
0.005225	1.10812e+08
0.00523	1.10079e+08
0.005235	1.11568e+08
0.00524	1.10639e+08
0.005245	1.10261e+08
0.00525	1.11003e+08
0.005255	1.10913e+08
0.00526	1.11436e+08
0.005265	1.1101e+08
0.00527	1.11983e+08
0.005275	1.12054e+08
0.00528	1.12033e+08
0.005285	1.10788e+08
0.00529	1.11648e+08
0.005295	1.114e+08
0.0053	1.10641e+08
0.005305	1.12477e+08
0.00531	1.10957e+08
0.005315	1.12075e+08
0.00532	1.12687e+08
0.005325	1.11797e+08
0.00533	1.12743e+08
0.005335	1.12459e+08
0.00534	1.11765e+08
0.005345	1.11272e+08
0.00535	1.11857e+08
0.005355	1.12427e+08
0.00536	1.119e+08
0.005365	1.11659e+08
0.00537	1.11418e+08
0.005375	1.1171e+08
0.00538	1.13119e+08
0.005385	1.1304e+08
0.00539	1.12118e+08
0.005395	1.13011e+08
0.0054	1.12391e+08
0.005405	1.11726e+08
0.00541	1.12671e+08
0.005415	1.11781e+08
0.00542	1.12896e+08
0.005425	1.13056e+08
0.00543	1.12238e+08
0.005435	1.12267e+08
0.00544	1.12437e+08
0.005445	1.1324e+08
0.00545	1.1327e+08
0.005455	1.13727e+08
0.00546	1.13055e+08
0.005465	1.12641e+08
0.00547	1.12676e+08
0.005475	1.13158e+08
0.00548	1.12285e+08
0.005485	1.13766e+08
0.00549	1.12907e+08
0.005495	1.14053e+08
0.0055	1.13251e+08
0.005505	1.13983e+08
0.00551	1.13637e+08
0.005515	1.13522e+08
0.00552	1.14316e+08
0.005525	1.13666e+08
0.00553	1.137e+08
0.005535	1.14449e+08
0.00554	1.14194e+08
0.005545	1.13783e+08
0.00555	1.13023e+08
0.005555	1.13194e+08
0.00556	1.13828e+08
0.005565	1.13118e+08
0.00557	1.13366e+08
0.005575	1.13641e+08
0.00558	1.13949e+08
0.005585	1.14919e+08
0.00559	1.13507e+08
0.005595	1.14314e+08
0.0056	1.13677e+08
0.005605	1.13404e+08
0.00561	1.13861e+08
0.005615	1.13466e+08
0.00562	1.15226e+08
0.005625	1.14874e+08
0.00563	1.14071e+08
0.005635	1.13587e+08
0.00564	1.1405e+08
0.005645	1.13731e+08
0.00565	1.14561e+08
0.005655	1.14534e+08
0.00566	1.15419e+08
0.005665	1.13741e+08
0.00567	1.14108e+08
0.005675	1.14007e+08
0.00568	1.14391e+08
0.005685	1.15503e+08
0.00569	1.1471e+08
0.005695	1.15017e+08
0.0057	1.14363e+08
0.005705	1.14591e+08
0.00571	1.15302e+08
0.005715	1.14307e+08
0.00572	1.15747e+08
0.005725	1.15288e+08
0.00573	1.1435e+08
0.005735	1.15948e+08
0.00574	1.1485e+08
0.005745	1.14677e+08
0.00575	1.16157e+08
0.005755	1.14959e+08
0.00576	1.14332e+08
0.005765	1.14451e+08
0.00577	1.14653e+08
0.005775	1.15489e+08
0.00578	1.14621e+08
0.005785	1.14741e+08
0.00579	1.15549e+08
0.005795	1.15163e+08
0.0058	1.1516e+08
0.005805	1.16145e+08
0.00581	1.15778e+08
0.005815	1.14953e+08
0.00582	1.15727e+08
0.005825	1.14766e+08
0.00583	1.16213e+08
0.005835	1.14961e+08
0.00584	1.15526e+08
0.005845	1.16019e+08
0.00585	1.1636e+08
0.005855	1.14966e+08
0.00586	1.16787e+08
0.005865	1.15317e+08
0.00587	1.15228e+08
0.005875	1.15324e+08
0.00588	1.15894e+08
0.005885	1.15561e+08
0.00589	1.15158e+08
0.005895	1.1598e+08
0.0059	1.16872e+08
0.005905	1.1605e+08
0.00591	1.1581e+08
0.005915	1.17033e+08
0.00592	1.15499e+08
0.005925	1.16999e+08
0.00593	1.15426e+08
0.005935	1.16589e+08
0.00594	1.16006e+08
0.005945	1.17158e+08
0.00595	1.1714e+08
0.005955	1.15997e+08
0.00596	1.16475e+08
0.005965	1.17122e+08
0.00597	1.15984e+08
0.005975	1.16879e+08
0.00598	1.1577e+08
0.005985	1.16319e+08
0.00599	1.17347e+08
0.005995	1.15999e+08
0.006	1.15748e+08
0.006005	1.16778e+08
0.00601	1.16179e+08
0.006015	1.17572e+08
0.00602	1.1711e+08
0.006025	1.16831e+08
0.00603	1.16173e+08
0.006035	1.16605e+08
0.00604	1.15875e+08
0.006045	1.17772e+08
0.00605	1.16998e+08
0.006055	1.16003e+08
0.00606	1.17358e+08
0.006065	1.16641e+08
0.00607	1.16848e+08
0.006075	1.16068e+08
0.00608	1.17597e+08
0.006085	1.16834e+08
0.00609	1.17131e+08
0.006095	1.1772e+08
0.0061	1.18042e+08
0.006105	1.16933e+08
0.00611	1.1819e+08
0.006115	1.18041e+08
0.00612	1.17642e+08
0.006125	1.18248e+08
0.00613	1.17276e+08
0.006135	1.17342e+08
0.00614	1.17472e+08
0.006145	1.17977e+08
0.00615	1.17636e+08
0.006155	1.18171e+08
0.00616	1.16475e+08
0.006165	1.17313e+08
0.00617	1.16557e+08
0.006175	1.18231e+08
0.00618	1.17319e+08
0.006185	1.18335e+08
0.00619	1.17787e+08
0.006195	1.17864e+08
0.0062	1.16939e+08
0.006205	1.17544e+08
0.00621	1.17461e+08
0.006215	1.17082e+08
0.00622	1.17655e+08
0.006225	1.17574e+08
0.00623	1.17062e+08
0.006235	1.1799e+08
0.00624	1.17869e+08
0.006245	1.17286e+08
0.00625	1.17472e+08
0.006255	1.17744e+08
0.00626	1.18349e+08
0.006265	1.17161e+08
0.00627	1.18405e+08
0.006275	1.18453e+08
0.00628	1.17098e+08
0.006285	1.18391e+08
0.00629	1.18906e+08
0.006295	1.18281e+08
0.0063	1.18192e+08
0.006305	1.17225e+08
0.00631	1.17871e+08
0.006315	1.1779e+08
0.00632	1.17916e+08
0.006325	1.1873e+08
0.00633	1.18597e+08
0.006335	1.17994e+08
0.00634	1.1859e+08
0.006345	1.17372e+08
0.00635	1.1793e+08
0.006355	1.1829e+08
0.00636	1.18917e+08
0.006365	1.18033e+08
0.00637	1.17509e+08
0.006375	1.17982e+08
0.00638	1.17327e+08
0.006385	1.17949e+08
0.00639	1.17952e+08
0.006395	1.18458e+08
0.0064	1.17608e+08
0.006405	1.1745e+08
0.00641	1.18089e+08
0.006415	1.17602e+08
0.00642	1.19143e+08
0.006425	1.17686e+08
0.00643	1.18769e+08
0.006435	1.18501e+08
0.00644	1.19104e+08
0.006445	1.18918e+08
0.00645	1.17519e+08
0.006455	1.18099e+08
0.00646	1.1773e+08
0.006465	1.19515e+08
0.00647	1.17823e+08
0.006475	1.17834e+08
0.00648	1.19515e+08
0.006485	1.18193e+08
0.00649	1.18846e+08
0.006495	1.19077e+08
0.0065	1.19428e+08
0.006505	1.18532e+08
0.00651	1.19607e+08
0.006515	1.17904e+08
0.00652	1.19635e+08
0.006525	1.19406e+08
0.00653	1.19435e+08
0.006535	1.18217e+08
0.00654	1.18277e+08
0.006545	1.18321e+08
0.00655	1.19726e+08
0.006555	1.19106e+08
0.00656	1.18071e+08
0.006565	1.18481e+08
0.00657	1.19853e+08
0.006575	1.18349e+08
0.00658	1.19192e+08
0.006585	1.18627e+08
0.00659	1.1891e+08
0.006595	1.19012e+08
0.0066	1.19429e+08
0.006605	1.19074e+08
0.00661	1.18249e+08
0.006615	1.198e+08
0.00662	1.18468e+08
0.006625	1.18222e+08
0.00663	1.18049e+08
0.006635	1.19749e+08
0.00664	1.18875e+08
0.006645	1.19977e+08
0.00665	1.18455e+08
0.006655	1.18723e+08
0.00666	1.19037e+08
0.006665	1.18527e+08
0.00667	1.18303e+08
0.006675	1.18333e+08
0.00668	1.19264e+08
0.006685	1.18876e+08
0.00669	1.19665e+08
0.006695	1.19801e+08
0.0067	1.1872e+08
0.006705	1.19634e+08
0.00671	1.20009e+08
0.006715	1.19689e+08
0.00672	1.18968e+08
0.006725	1.18481e+08
0.00673	1.20178e+08
0.006735	1.18808e+08
0.00674	1.18332e+08
0.006745	1.19925e+08
0.00675	1.18517e+08
0.006755	1.19618e+08
0.00676	1.20122e+08
0.006765	1.18834e+08
0.00677	1.19026e+08
0.006775	1.18999e+08
0.00678	1.18845e+08
0.006785	1.19363e+08
0.00679	1.20357e+08
0.006795	1.18737e+08
0.0068	1.193e+08
0.006805	1.19709e+08
0.00681	1.19169e+08
0.006815	1.19737e+08
0.00682	1.19762e+08
0.006825	1.20282e+08
0.00683	1.19261e+08
0.006835	1.1916e+08
0.00684	1.18717e+08
0.006845	1.19723e+08
0.00685	1.19223e+08
0.006855	1.19348e+08
0.00686	1.19404e+08
0.006865	1.20333e+08
0.00687	1.20486e+08
0.006875	1.18855e+08
0.00688	1.19151e+08
0.006885	1.18652e+08
0.00689	1.19143e+08
0.006895	1.19799e+08
0.0069	1.19494e+08
0.006905	1.19713e+08
0.00691	1.20474e+08
0.006915	1.19264e+08
0.00692	1.19932e+08
0.006925	1.20512e+08
0.00693	1.20074e+08
0.006935	1.19129e+08
0.00694	1.1975e+08
0.006945	1.20701e+08
0.00695	1.2045e+08
0.006955	1.19104e+08
0.00696	1.2016e+08
0.006965	1.18925e+08
0.00697	1.19375e+08
0.006975	1.193e+08
0.00698	1.19897e+08
0.006985	1.19949e+08
0.00699	1.20516e+08
0.006995	1.20087e+08
0.007	1.20752e+08
0.007005	1.18977e+08
0.00701	1.20565e+08
0.007015	1.20447e+08
0.00702	1.20864e+08
0.007025	1.19343e+08
0.00703	1.19305e+08
0.007035	1.19005e+08
0.00704	1.20332e+08
0.007045	1.20822e+08
0.00705	1.19057e+08
0.007055	1.1988e+08
0.00706	1.19239e+08
0.007065	1.20661e+08
0.00707	1.19806e+08
0.007075	1.20331e+08
0.00708	1.19354e+08
0.007085	1.19799e+08
0.00709	1.1999e+08
0.007095	1.19542e+08
0.0071	1.19709e+08
0.007105	1.20608e+08
0.00711	1.20605e+08
0.007115	1.19283e+08
0.00712	1.20255e+08
0.007125	1.19998e+08
0.00713	1.19615e+08
0.007135	1.19681e+08
0.00714	1.19207e+08
0.007145	1.20877e+08
0.00715	1.19806e+08
0.007155	1.19162e+08
0.00716	1.1944e+08
0.007165	1.20476e+08
0.00717	1.20249e+08
0.007175	1.21129e+08
0.00718	1.20354e+08
0.007185	1.20962e+08
0.00719	1.19195e+08
0.007195	1.20658e+08
0.0072	1.20072e+08
0.007205	1.1983e+08
0.00721	1.19996e+08
0.007215	1.20304e+08
0.00722	1.21174e+08
0.007225	1.19454e+08
0.00723	1.20851e+08
0.007235	1.19398e+08
0.00724	1.21096e+08
0.007245	1.20182e+08
0.00725	1.20199e+08
0.007255	1.19464e+08
0.00726	1.20935e+08
0.007265	1.21179e+08
0.00727	1.19696e+08
0.007275	1.19744e+08
0.00728	1.1976e+08
0.007285	1.20605e+08
0.00729	1.20894e+08
0.007295	1.19906e+08
0.0073	1.20729e+08
0.007305	1.20138e+08
0.00731	1.21046e+08
0.007315	1.20444e+08
0.00732	1.19904e+08
0.007325	1.20995e+08
0.00733	1.19568e+08
0.007335	1.21098e+08
0.00734	1.20217e+08
0.007345	1.20779e+08
0.00735	1.19863e+08
0.007355	1.20879e+08
0.00736	1.20814e+08
0.007365	1.20795e+08
0.00737	1.20387e+08
0.007375	1.19533e+08
0.00738	1.19893e+08
0.007385	1.19562e+08
0.00739	1.21228e+08
0.007395	1.19639e+08
0.0074	1.19752e+08
0.007405	1.19883e+08
0.00741	1.20858e+08
0.007415	1.19992e+08
0.00742	1.20204e+08
0.007425	1.20772e+08
0.00743	1.19651e+08
0.007435	1.19922e+08
0.00744	1.19664e+08
0.007445	1.21266e+08
0.00745	1.20887e+08
0.007455	1.2101e+08
0.00746	1.21348e+08
0.007465	1.2145e+08
0.00747	1.21231e+08
0.007475	1.19624e+08
0.00748	1.20321e+08
0.007485	1.19805e+08
0.00749	1.20009e+08
0.007495	1.21548e+08
0.0075	1.21462e+08
0.007505	1.19717e+08
0.00751	1.20341e+08
0.007515	1.19578e+08
0.00752	1.20543e+08
0.007525	1.21446e+08
0.00753	1.20406e+08
0.007535	1.20248e+08
0.00754	1.19724e+08
0.007545	1.20031e+08
0.00755	1.20695e+08
0.007555	1.21587e+08
0.00756	1.20265e+08
0.007565	1.20001e+08
0.00757	1.20399e+08
0.007575	1.19903e+08
0.00758	1.19918e+08
0.007585	1.20831e+08
0.00759	1.21535e+08
0.007595	1.20889e+08
0.0076	1.20862e+08
0.007605	1.21212e+08
0.00761	1.21405e+08
0.007615	1.2127e+08
0.00762	1.20748e+08
0.007625	1.21002e+08
0.00763	1.20239e+08
0.007635	1.20448e+08
0.00764	1.21573e+08
0.007645	1.20084e+08
0.00765	1.21652e+08
0.007655	1.19784e+08
0.00766	1.20145e+08
0.007665	1.20286e+08
0.00767	1.20315e+08
0.007675	1.21621e+08
0.00768	1.21304e+08
0.007685	1.20958e+08
0.00769	1.21528e+08
0.007695	1.19907e+08
0.0077	1.2062e+08
0.007705	1.2036e+08
0.00771	1.19968e+08
0.007715	1.21172e+08
0.00772	1.21546e+08
0.007725	1.20057e+08
0.00773	1.19822e+08
0.007735	1.20696e+08
0.00774	1.215e+08
0.007745	1.20319e+08
0.00775	1.19946e+08
0.007755	1.20952e+08
0.00776	1.21557e+08
0.007765	1.21386e+08
0.00777	1.21662e+08
0.007775	1.2012e+08
0.00778	1.1998e+08
0.007785	1.20615e+08
0.00779	1.20082e+08
0.007795	1.20239e+08
0.0078	1.21405e+08
0.007805	1.20627e+08
0.00781	1.19839e+08
0.007815	1.20459e+08
0.00782	1.21736e+08
0.007825	1.20121e+08
0.00783	1.2091e+08
0.007835	1.20961e+08
0.00784	1.21135e+08
0.007845	1.20123e+08
0.00785	1.20169e+08
0.007855	1.20593e+08
0.00786	1.19779e+08
0.007865	1.21155e+08
0.00787	1.20282e+08
0.007875	1.20287e+08
0.00788	1.21603e+08
0.007885	1.21473e+08
0.00789	1.20531e+08
0.007895	1.21168e+08
0.0079	1.21237e+08
0.007905	1.19913e+08
0.00791	1.21035e+08
0.007915	1.21802e+08
0.00792	1.20621e+08
0.007925	1.21015e+08
0.00793	1.21185e+08
0.007935	1.21661e+08
0.00794	1.2017e+08
0.007945	1.2113e+08
0.00795	1.20115e+08
0.007955	1.21045e+08
0.00796	1.21225e+08
0.007965	1.21214e+08
0.00797	1.20801e+08
0.007975	1.21817e+08
0.00798	1.20907e+08
0.007985	1.20522e+08
0.00799	1.20301e+08
0.007995	1.21272e+08
0.008	1.20651e+08
0.008005	1.20496e+08
0.00801	1.21063e+08
0.008015	1.21385e+08
0.00802	1.20372e+08
0.008025	1.20371e+08
0.00803	1.21136e+08
0.008035	1.21149e+08
0.00804	1.21194e+08
0.008045	1.21582e+08
0.00805	1.20203e+08
0.008055	1.20376e+08
0.00806	1.20556e+08
0.008065	1.21298e+08
0.00807	1.20303e+08
0.008075	1.20376e+08
0.00808	1.21604e+08
0.008085	1.20726e+08
0.00809	1.21445e+08
0.008095	1.21267e+08
0.0081	1.20067e+08
0.008105	1.21638e+08
0.00811	1.21251e+08
0.008115	1.20502e+08
0.00812	1.21932e+08
0.008125	1.21151e+08
0.00813	1.20262e+08
0.008135	1.21097e+08
0.00814	1.20967e+08
0.008145	1.2124e+08
0.00815	1.21564e+08
0.008155	1.21532e+08
0.00816	1.21913e+08
0.008165	1.20562e+08
0.00817	1.21962e+08
0.008175	1.21568e+08
0.00818	1.21791e+08
0.008185	1.21094e+08
0.00819	1.20643e+08
0.008195	1.20882e+08
0.0082	1.21328e+08
0.008205	1.20264e+08
0.00821	1.20053e+08
0.008215	1.20171e+08
0.00822	1.20655e+08
0.008225	1.20158e+08
0.00823	1.20085e+08
0.008235	1.20485e+08
0.00824	1.2146e+08
0.008245	1.20968e+08
0.00825	1.21147e+08
0.008255	1.21347e+08
0.00826	1.20199e+08
0.008265	1.21922e+08
0.00827	1.20049e+08
0.008275	1.21776e+08
0.00828	1.2028e+08
0.008285	1.20452e+08
0.00829	1.21611e+08
0.008295	1.20922e+08
0.0083	1.20947e+08
0.008305	1.21472e+08
0.00831	1.21677e+08
0.008315	1.20859e+08
0.00832	1.21381e+08
0.008325	1.21165e+08
0.00833	1.21812e+08
0.008335	1.20999e+08
0.00834	1.21676e+08
0.008345	1.21366e+08
0.00835	1.20449e+08
0.008355	1.20281e+08
0.00836	1.20719e+08
0.008365	1.22008e+08
0.00837	1.2064e+08
0.008375	1.20098e+08
0.00838	1.2021e+08
0.008385	1.21623e+08
0.00839	1.22081e+08
0.008395	1.20746e+08
0.0084	1.21449e+08
0.008405	1.20426e+08
0.00841	1.20999e+08
0.008415	1.22041e+08
0.00842	1.21043e+08
0.008425	1.20124e+08
0.00843	1.21977e+08
0.008435	1.21533e+08
0.00844	1.22086e+08
0.008445	1.21682e+08
0.00845	1.20329e+08
0.008455	1.21114e+08
0.00846	1.20177e+08
0.008465	1.20208e+08
0.00847	1.20315e+08
0.008475	1.21573e+08
0.00848	1.20639e+08
0.008485	1.20263e+08
0.00849	1.20764e+08
0.008495	1.21829e+08
0.0085	1.20779e+08
0.008505	1.22098e+08
0.00851	1.20737e+08
0.008515	1.21086e+08
0.00852	1.20841e+08
0.008525	1.21963e+08
0.00853	1.2132e+08
0.008535	1.2216e+08
0.00854	1.21144e+08
0.008545	1.20793e+08
0.00855	1.21336e+08
0.008555	1.20362e+08
0.00856	1.20543e+08
0.008565	1.21285e+08
0.00857	1.20961e+08
0.008575	1.21404e+08
0.00858	1.22129e+08
0.008585	1.2197e+08
0.00859	1.21074e+08
0.008595	1.20721e+08
0.0086	1.20858e+08
0.008605	1.20339e+08
0.00861	1.21304e+08
0.008615	1.21345e+08
0.00862	1.20425e+08
0.008625	1.20574e+08
0.00863	1.21089e+08
0.008635	1.22129e+08
0.00864	1.20857e+08
0.008645	1.21423e+08
0.00865	1.21199e+08
0.008655	1.21753e+08
0.00866	1.20676e+08
0.008665	1.22023e+08
0.00867	1.20711e+08
0.008675	1.21886e+08
0.00868	1.20531e+08
0.008685	1.20407e+08
0.00869	1.21075e+08
0.008695	1.20806e+08
0.0087	1.22254e+08
0.008705	1.20401e+08
0.00871	1.21643e+08
0.008715	1.212e+08
0.00872	1.22065e+08
0.008725	1.21682e+08
0.00873	1.21551e+08
0.008735	1.20392e+08
0.00874	1.21509e+08
0.008745	1.22221e+08
0.00875	1.219e+08
0.008755	1.21174e+08
0.00876	1.21209e+08
0.008765	1.21108e+08
0.00877	1.21352e+08
0.008775	1.21292e+08
0.00878	1.2164e+08
0.008785	1.20352e+08
0.00879	1.21037e+08
0.008795	1.20486e+08
0.0088	1.21126e+08
0.008805	1.21443e+08
0.00881	1.21262e+08
0.008815	1.21992e+08
0.00882	1.21312e+08
0.008825	1.21313e+08
0.00883	1.20407e+08
0.008835	1.22341e+08
0.00884	1.20439e+08
0.008845	1.21952e+08
0.00885	1.20835e+08
0.008855	1.20523e+08
0.00886	1.21584e+08
0.008865	1.20608e+08
0.00887	1.21913e+08
0.008875	1.20645e+08
0.00888	1.20443e+08
0.008885	1.21031e+08
0.00889	1.22095e+08
0.008895	1.20693e+08
0.0089	1.22116e+08
0.008905	1.20413e+08
0.00891	1.2079e+08
0.008915	1.21962e+08
0.00892	1.21955e+08
0.008925	1.2062e+08
0.00893	1.21717e+08
0.008935	1.21597e+08
0.00894	1.21163e+08
0.008945	1.20857e+08
0.00895	1.20656e+08
0.008955	1.21919e+08
0.00896	1.20587e+08
0.008965	1.2081e+08
0.00897	1.21594e+08
0.008975	1.22392e+08
0.00898	1.20588e+08
0.008985	1.21421e+08
0.00899	1.20659e+08
0.008995	1.21955e+08
0.009	1.21604e+08
0.009005	1.21782e+08
0.00901	1.21383e+08
0.009015	1.21194e+08
0.00902	1.221e+08
0.009025	1.22199e+08
0.00903	1.22228e+08
0.009035	1.22288e+08
0.00904	1.21767e+08
0.009045	1.20758e+08
0.00905	1.22431e+08
0.009055	1.20513e+08
0.00906	1.21288e+08
0.009065	1.20579e+08
0.00907	1.21681e+08
0.009075	1.21538e+08
0.00908	1.2152e+08
0.009085	1.21765e+08
0.00909	1.2171e+08
0.009095	1.20946e+08
0.0091	1.20933e+08
0.009105	1.20855e+08
0.00911	1.21957e+08
0.009115	1.20651e+08
0.00912	1.20771e+08
0.009125	1.20911e+08
0.00913	1.21311e+08
0.009135	1.20611e+08
0.00914	1.2224e+08
0.009145	1.2124e+08
0.00915	1.2084e+08
0.009155	1.2187e+08
0.00916	1.21297e+08
0.009165	1.22449e+08
0.00917	1.21972e+08
0.009175	1.20966e+08
0.00918	1.21284e+08
0.009185	1.20831e+08
0.00919	1.20729e+08
0.009195	1.21656e+08
0.0092	1.22169e+08
0.009205	1.22245e+08
0.00921	1.21801e+08
0.009215	1.2127e+08
0.00922	1.21042e+08
0.009225	1.2207e+08
0.00923	1.21656e+08
0.009235	1.21503e+08
0.00924	1.21247e+08
0.009245	1.21123e+08
0.00925	1.21289e+08
0.009255	1.22072e+08
0.00926	1.21209e+08
0.009265	1.21407e+08
0.00927	1.2118e+08
0.009275	1.22327e+08
0.00928	1.20996e+08
0.009285	1.22326e+08
0.00929	1.22162e+08
0.009295	1.21813e+08
0.0093	1.22396e+08
0.009305	1.21195e+08
0.00931	1.22535e+08
0.009315	1.20883e+08
0.00932	1.2085e+08
0.009325	1.20987e+08
0.00933	1.21025e+08
0.009335	1.21095e+08
0.00934	1.21738e+08
0.009345	1.21462e+08
0.00935	1.22199e+08
0.009355	1.22489e+08
0.00936	1.21084e+08
0.009365	1.20992e+08
0.00937	1.21872e+08
0.009375	1.2221e+08
0.00938	1.21236e+08
0.009385	1.22686e+08
0.00939	1.22554e+08
0.009395	1.21618e+08
0.0094	1.21345e+08
0.009405	1.21496e+08
0.00941	1.21793e+08
0.009415	1.21727e+08
0.00942	1.21395e+08
0.009425	1.21713e+08
0.00943	1.22475e+08
0.009435	1.21076e+08
0.00944	1.22642e+08
0.009445	1.2138e+08
0.00945	1.22038e+08
0.009455	1.21059e+08
0.00946	1.21154e+08
0.009465	1.20775e+08
0.00947	1.2215e+08
0.009475	1.22356e+08
0.00948	1.21576e+08
0.009485	1.21482e+08
0.00949	1.20941e+08
0.009495	1.21579e+08
0.0095	1.21827e+08
0.009505	1.21351e+08
0.00951	1.21289e+08
0.009515	1.21187e+08
0.00952	1.21708e+08
0.009525	1.22734e+08
0.00953	1.21639e+08
0.009535	1.21871e+08
0.00954	1.21241e+08
0.009545	1.21824e+08
0.00955	1.22716e+08
0.009555	1.21089e+08
0.00956	1.22364e+08
0.009565	1.22579e+08
0.00957	1.21235e+08
0.009575	1.22243e+08
0.00958	1.22286e+08
0.009585	1.20955e+08
0.00959	1.21958e+08
0.009595	1.2138e+08
0.0096	1.2276e+08
0.009605	1.21497e+08
0.00961	1.21007e+08
0.009615	1.22772e+08
0.00962	1.20833e+08
0.009625	1.20913e+08
0.00963	1.21627e+08
0.009635	1.21529e+08
0.00964	1.21968e+08
0.009645	1.21957e+08
0.00965	1.21599e+08
0.009655	1.21301e+08
0.00966	1.21803e+08
0.009665	1.2102e+08
0.00967	1.21572e+08
0.009675	1.2224e+08
0.00968	1.21373e+08
0.009685	1.21619e+08
0.00969	1.21847e+08
0.009695	1.21684e+08
0.0097	1.22163e+08
0.009705	1.2198e+08
0.00971	1.22574e+08
0.009715	1.21633e+08
0.00972	1.21085e+08
0.009725	1.21934e+08
0.00973	1.2264e+08
0.009735	1.22361e+08
0.00974	1.2266e+08
0.009745	1.21138e+08
0.00975	1.21732e+08
0.009755	1.22391e+08
0.00976	1.22523e+08
0.009765	1.22834e+08
0.00977	1.2114e+08
0.009775	1.21729e+08
0.00978	1.22588e+08
0.009785	1.21439e+08
0.00979	1.22231e+08
0.009795	1.22375e+08
0.0098	1.21146e+08
0.009805	1.21993e+08
0.00981	1.21544e+08
0.009815	1.21416e+08
0.00982	1.21951e+08
0.009825	1.224e+08
0.00983	1.21556e+08
0.009835	1.22496e+08
0.00984	1.21988e+08
0.009845	1.21118e+08
0.00985	1.21804e+08
0.009855	1.21063e+08
0.00986	1.21565e+08
0.009865	1.21768e+08
0.00987	1.21178e+08
0.009875	1.21585e+08
0.00988	1.22307e+08
0.009885	1.22208e+08
0.00989	1.22206e+08
0.009895	1.22191e+08
0.0099	1.21356e+08
0.009905	1.22318e+08
0.00991	1.22616e+08
0.009915	1.21769e+08
0.00992	1.22227e+08
0.009925	1.22374e+08
0.00993	1.2235e+08
0.009935	1.22987e+08
0.00994	1.22531e+08
0.009945	1.21445e+08
0.00995	1.22137e+08
0.009955	1.21316e+08
0.00996	1.21456e+08
0.009965	1.22989e+08
0.00997	1.22425e+08
0.009975	1.23021e+08
0.00998	1.22221e+08
0.009985	1.22005e+08
0.00999	1.22663e+08
[truncated: 3,622 more rows]
