# Supplementary material for: Mechanical Properties of Compact Bone Defined by the Stress-Strain Curve Measured Using Uniaxial Tensile Test: A Concise Review and Practical Guide
Source: Materials (Basel). 2021 Jul 28;14(15):4224. doi: 10.3390/ma14154224 (PMC8347989; doi:10.3390/ma14154224)
Supplement: Supplementary file 1 [file materials-14-04224-s001.zip › MATLAB code and relevant information/How to use the code.txt]

This MATLAB code is for analyzing the bilinear stress-strain curve of a material for quantifying the associated mechanical properties.

Information of the paper
Title: Mechanical properties of compact bone defined by the stress-strain curve measured using uniaxial tensile test: a concise review and practical guide
The author: Che-Yu Lin, Jiunn-Horng Kang
Journal: Materials

Please note, the example data along with this code is a stress-strain curve of a cortical bone sample measured using uniaxial tensile test,
and it is adapted from the dashed curve in the left of the FIGURE 1-19 in the reference:
Marcus, R., Feldman, D., Nelson, D., & Rosen, C. (Eds.). (2009). Fundamentals of osteoporosis. Academic Press.


In this file, we are going to explain how to use this code.

1.

Make sure that you have stored your data in an Excel file.
The first column must be the strain data. The unit of strain is length/length. Please don't convert the unit of strain into percent.
The second column must be the stress data. The unit of stress must be Pa.
Please see the example Excel file along with this code for understanding the format to store the data. 

2.

There are two parameters that you may need to adjust during the use of the code.
They are put in the first section of the code (Beginning at Line 21, entitled "Parameters needed to be adjusted in this code").

Once thses two parameters have been well set, you can directly run the code by clicking "Run" button in the EDITOR tab at the top of the window of the MATLAB.

Other than the values of these two parameters, there is no need to change anything in the code.
In the followoing, we are going to explain the meanings of these two parameters.

(1) file_name (Line 26)
It is the file name of the Excel file storing the data. Let it be the name of your Excel file storing your data.

(2) window_size (Line 29)
In this code, the moving average technique is used to smooth the raw data before analysis.
This parameter is the window size used by the moving average technique to smooth the data.
The data will be smoothed more with a larger window size.
However, the trend of the smoothed data might be distorted from that of the raw data if the window size is too large, and it is not a preferable situation.
The optimal window size depends on the size and the level of noise of the raw data.
Therefore, there does not exist a single optimal window size for every data set.
In this code, the default window size is 500.
If you have observed that the trend of the smoothed data has distorted from that of the raw data in the figure showing the results,
you need to adjust the window size until you observe that their trends match reasonably.
