# Supplementary material for: Mechanical Properties of Compact Bone Defined by the Stress-Strain Curve Measured Using Uniaxial Tensile Test: A Concise Review and Practical Guide
Source: Materials (Basel). 2021 Jul 28;14(15):4224. doi: 10.3390/ma14154224 (PMC8347989; doi:10.3390/ma14154224)
Supplement: Supplementary file 1 [file materials-14-04224-s001.zip › MATLAB code and relevant information/MATLAB_code.m]

% This MATLAB code is for analyzing the bilinear stress-strain curve of a material for quantifying the associated mechanical properties.
%
% Information of the paper
% Title: Mechanical properties of compact bone defined by the stress-strain curve measured using uniaxial tensile test: a concise review and practical guide
% The author: Che-Yu Lin, Jiunn-Horng Kang
% Journal: Materials
%
% Please note, the example data along with this code is a stress-strain curve of a cortical bone sample measured using uniaxial tensile test,
% and it is adapted from the dashed curve in the left of the FIGURE 1-19 in the reference:
% Marcus, R., Feldman, D., Nelson, D., & Rosen, C. (Eds.). (2009). Fundamentals of osteoporosis. Academic Press.


% Clear workspace and command window and close all figures
clear; clc; close all;
% Set the output format to the long fixed-decimal format
format long g;


%%%%%%%%%%%%%%%%%%%%%%%%%%%%%%%%%%%%%%%%%%%%%%%%%%%%%%%%%%
% Parameters needed to be adjusted before running the code
%%%%%%%%%%%%%%%%%%%%%%%%%%%%%%%%%%%%%%%%%%%%%%%%%%%%%%%%%%

% File name of the Excel file storing the data
file_name = 'example_data.xlsx';

% Window size for moving mean
window_size = 500; 


%%%%%%%%%%%%%%%%%%%%%%%%%%%%%%%%%%%%%%%%%%%%%%%%%%%%%%%%%%%
% There is no need to change anything in the following code
%%%%%%%%%%%%%%%%%%%%%%%%%%%%%%%%%%%%%%%%%%%%%%%%%%%%%%%%%%%

% Read the strain and stress data in the Excel file
data = xlsread(file_name);
strain = data(:,1);
stress = data(:,2);

% Create a figure window, and set its position and size
figure
set(gcf, 'Position', [300, 300, 1500, 400])

% Plot the stress-strain curve
subplot(1,2,1)
plot(strain,stress,'k','Linewidth',2), hold on
xlabel('strain')
ylabel('stress (Pa)')
set(gca,'Fontsize',15)

% Smooth the stress and plot the smoothed stress-strain curve
stress_smoothed = movmean(stress,round(length(stress)/window_size));
plot(strain,stress_smoothed,'c','Linewidth',2)

% Find the index of the end of the first straight line of the bilinear
% curve and the index of the beginning of the second straight line of the
% bilinear curve, and store these two indexes into the variable "index"
index = find(ischange(stress_smoothed,'linear','MaxNumChanges',2) == 1);

% Find the linear function of the first straight line
% The first element of p1 is the slope of the first straight line
p1 = polyfit(strain(1:round(index(1)*0.8)), stress_smoothed(1:round(index(1)*0.8)), 1);

% Find the linear function of the second straight line
% The first element of p2 is the slope of the second straight line, while
% the second element of p2 is the intercept of the second straight line on
% y axis
p2 = polyfit(strain(round((length(strain)-index(2))*0.8+index(2)):length(strain)), stress_smoothed(round((length(strain)-index(2))*0.8+index(2)):length(strain)), 1);

% The linear function of the first straight line
stress_1 = p1(1)*strain;
% Find the intersections of the first straight line and the bilinear curve
% (the last of the them is corresponding to the proportional limit)
[x1,y1] = polyxpoly(strain, stress_1, strain, stress_smoothed);
% Find the strain and stress corresponding to the proportional limit
proportional_limit_strain = max(x1);
proportional_limit_strain = round(proportional_limit_strain*10000)/10000;
proportional_limit_stress = max(y1);
proportional_limit_stress = round(proportional_limit_stress*10000)/10000;
% plot the proportional limit on the figure
plot(proportional_limit_strain, proportional_limit_stress, 'bo', 'Markerface','b', 'MarkerSize', 8)

% The linear function of the second straight line
stress_2 = p2(1)*strain + p2(2);
% Find the intersections of the second straight line and the bilinear curve
% (the first of the them is corresponding to the elastic limit)
[x2,y2] = polyxpoly(strain, stress_2, strain, stress_smoothed);
% Find the strain and stress corresponding to the elastic limit
elastic_limit_strain = min(x2);
elastic_limit_strain = round(elastic_limit_strain*10000)/10000;
elastic_limit_stress = min(y2);
elastic_limit_stress = round(elastic_limit_stress*10000)/10000;
% Find the index of the elastic limit
[~,index] = min(abs(strain-elastic_limit_strain));
% plot the elastic limit on the figure
plot(elastic_limit_strain, elastic_limit_stress, 'ro', 'Markerface','r', 'MarkerSize', 8)

% Find the strain and stress corresponding to the failure strength
failure_strength_strain = strain(end);
failure_strength_strain = round(failure_strength_strain*10000)/10000;
failure_strength_stress = stress_smoothed(end);
failure_strength_stress = round(failure_strength_stress*10000)/10000;
% plot the failure point on the figure
plot(failure_strength_strain, failure_strength_stress, 'go', 'Markerface','g', 'MarkerSize', 8)

% Find the brittleness coefficient
brittleness_coefficient = elastic_limit_strain/failure_strength_strain;
brittleness_coefficient = round(brittleness_coefficient*10000)/10000;

% Find the modulus of resilience
modulus_of_resilience = trapz(strain(1:index),stress_smoothed(1:index));
modulus_of_resilience = round(modulus_of_resilience*10000)/10000;

% Find the modulus of toughness
modulus_of_toughness = trapz(strain,stress_smoothed);
modulus_of_toughness = round(modulus_of_toughness*10000)/10000;

% Find the modulus of elasticity
modulus_of_elasticity = p1(1);
modulus_of_elasticity = round(modulus_of_elasticity*10000)/10000;

% FInd the tangent modulus
tangent_modulus = p2(1);
tangent_modulus = round(tangent_modulus*10000)/10000;

% Find the strain hardening parameter
strain_hardening_parameter = modulus_of_elasticity*tangent_modulus/(modulus_of_elasticity-tangent_modulus);
strain_hardening_parameter = round(strain_hardening_parameter*10000)/10000;

% Label the elastic and plastic regions on the figure
y_lim = ylim;
plot( linspace(elastic_limit_strain,elastic_limit_strain,100), linspace(y_lim(1),y_lim(2),100), 'k--')
plot( linspace(failure_strength_strain,failure_strength_strain,100), linspace(y_lim(1),y_lim(2),100),'k--')
text(elastic_limit_strain/2, y_lim(2)/10, {'Elastic';'region'}, 'HorizontalAlignment','center')
text((elastic_limit_strain+failure_strength_strain)/2, y_lim(2)/10, {'Plastic';'region'}, 'HorizontalAlignment','center')

legend('Raw data','Smoothed data','Proportional limit','Elastic limit','Failure point','Location','southeastoutside','FontSize',10)

% Show the value of each mechanical property on the figure
subplot(1,2,2)
axis([0.05 1 0 14])
axis off
text(-0.15,13.5,['Region of the elastic region (in strain) = 0 to ' num2str(elastic_limit_strain)])
text(-0.15,12.5,['Region of the plastic region (in strain) = ' num2str(elastic_limit_strain) ' to ' num2str(failure_strength_strain)])
text(-0.15,11.5,['Proportional limit (Pa) = ' num2str(proportional_limit_stress)])
text(-0.15,10.5,['Strain corresponding to proportional limit = ' num2str(proportional_limit_strain)])
text(-0.15, 9.5,['Elastic limit (Pa) = ' num2str(elastic_limit_stress)])
text(-0.15, 8.5,['Strain corresponding to elastic limit = ' num2str(elastic_limit_strain)])
text(-0.15, 7.5,['Failure strength (Pa) = ' num2str(failure_strength_stress)])
text(-0.15, 6.5,['Strain corresponding to failure strength = ' num2str(failure_strength_strain)])
text(-0.15, 5.5,['Brittleness coefficient = ' num2str(brittleness_coefficient)])
text(-0.15, 4.5,['Modulus of resilience (J/m^3) = ' num2str(modulus_of_resilience)])
text(-0.15, 3.5,['Modulus of toughness (J/m^3) = ' num2str(modulus_of_toughness)])
text(-0.15, 2.5,['Modulus of elasticity (Pa) = ' num2str(modulus_of_elasticity)])
text(-0.15, 1.5,['Tangent modulus (Pa) = ' num2str(tangent_modulus)])
text(-0.15, 0.5,['Strain hardening parameter (Pa) = ' num2str(strain_hardening_parameter)])

% Show the value of each mechanical property in the command window
Table = {'Lower limit of the elastic region (in strain)',0;...
         'Upper limit of the elastic region (in strain)',elastic_limit_strain;...
         'Lower limit of the platic region (in strain)',elastic_limit_strain;...
         'Upper limit of the platic region (in strain)',failure_strength_strain;...
         'Proportional limit (Pa)',proportional_limit_stress;...
         'Strain corresponding to proportional limit',proportional_limit_strain;...
         'Elastic limit (Pa)',elastic_limit_stress;...
         'Strain corresponding to elastic limit',elastic_limit_strain;...
         'Failure strength (Pa)',failure_strength_stress;...
         'Strain corresponding to failure strength',failure_strength_strain;...
         'Brittleness coefficient',brittleness_coefficient;...
         'Modulus of resilience (J/m^3)',modulus_of_resilience;...
         'Modulus of toughness (J/m^3)',modulus_of_toughness;...
         'Modulus of elasticity (Pa)',modulus_of_elasticity;...
         'Tangent modulus (Pa)',tangent_modulus;...
         'Strain hardening parameter (Pa)',strain_hardening_parameter;}
